# Supplementary material for: Clinical, pathological, and genotypic analysis of infectious bronchitis virus in broiler chickens in the Abu Dhabi Emirate, United Arab Emirates
Source: Front Vet Sci. 2025 Jan 27;11:1474181. doi: 10.3389/fvets.2024.1474181 (PMC11808912; doi:10.3389/fvets.2024.1474181)
Supplement: Supplementary file 1 [file Table_1.xlsx]

## Sheet: Sheet1
Linegae Classification	Lineage GI-13 (4/91 serotype)				Lineage GI-23 (Middle East serotype)				Lineage GI-1 (Massachusetts serotype)
Strain	OR161341_UAE		OR161342_UAE		OR161340_UAE		OR161347_UAE		OR161343_UAE		OR161344_UAE		OR161345_UAE		OR161346_UAE		OR161348_UAE		OR161349_UAE		OR161350_UAE		OR161351_UAE		OR161352_UAE		OR161353_UAE		OR161354_UAE		OR161355_UAE		OR161356_UAE		OR161357_UAE		OR161358_UAE		OR161359_UAE		OR161360_UAE		OR161361_UAE
	nt (%)	aa (%)	nt (%)	aa (%)	nt (%)	aa (%)	nt (%)	aa (%)	nt (%)	aa (%)	nt (%)	aa (%)	nt (%)	aa (%)	nt (%)	aa (%)	nt (%)	aa (%)	nt (%)	aa (%)	nt (%)	aa (%)	nt (%)	aa (%)	nt (%)	aa (%)	nt (%)	aa (%)	nt (%)	aa (%)	nt (%)	aa (%)	nt (%)	aa (%)	nt (%)	aa (%)	nt (%)	aa (%)	nt (%)	aa (%)	nt (%)	aa (%)	nt (%)	aa (%)
H120_(KR605489-Jordan)	99.692	99.074	99.692	99.074	80.308	76.852	80.308	75.926	77.538	73.148	77.538	73.148	77.538	73.148	77.538	73.148	77.538	73.148	77.385	73.404	77.538	73.148	77.538	73.148	77.538	73.148	77.538	73.148	77.538	73.148	77.538	73.148	77.538	73.148	77.538	73.148	77.538	73.148	77.538	73.148	77.538	73.148	77.538	73.148
H-120_(M21970-Ntherland)	99.692	99.074	99.692	99.074	80.308	76.852	80.308	75.926	77.538	73.148	77.538	73.148	77.538	73.148	77.538	73.148	77.538	73.148	77.385	73.404	77.538	73.148	77.538	73.148	77.538	73.148	77.538	73.148	77.538	73.148	77.538	73.148	77.538	73.148	77.538	73.148	77.538	73.148	77.538	73.148	77.538	73.148	77.538	73.148
H120_(EU822341-China-Taiwan)	99.692	99.074	99.692	99.074	80.308	76.852	80.308	75.926	77.538	73.148	77.538	73.148	77.538	73.148	77.538	73.148	77.538	73.148	77.385	73.404	77.538	73.148	77.538	73.148	77.538	73.148	77.538	73.148	77.538	73.148	77.538	73.148	77.538	73.148	77.538	73.148	77.538	73.148	77.538	73.148	77.538	73.148	77.538	73.148
IBN_(EU822341-China)	99.692	99.074	99.692	99.074	80.308	76.852	80.308	75.926	77.538	73.148	77.538	73.148	77.538	73.148	77.538	73.148	77.538	73.148	77.385	73.404	77.538	73.148	77.538	73.148	77.538	73.148	77.538	73.148	77.538	73.148	77.538	73.148	77.538	73.148	77.538	73.148	77.538	73.148	77.538	73.148	77.538	73.148	77.538	73.148
H94_(DQ515801-China)	99.692	99.074	99.692	99.074	80.308	76.852	80.308	75.926	77.538	73.148	77.538	73.148	77.538	73.148	77.538	73.148	77.538	73.148	77.385	73.404	77.538	73.148	77.538	73.148	77.538	73.148	77.538	73.148	77.538	73.148	77.538	73.148	77.538	73.148	77.538	73.148	77.538	73.148	77.538	73.148	77.538	73.148	77.538	73.148
H120_(FJ807652-China)	99.692	99.074	99.692	99.074	80.308	76.852	80.308	75.926	77.538	73.148	77.538	73.148	77.538	73.148	77.538	73.148	77.538	73.148	77.385	73.404	77.538	73.148	77.538	73.148	77.538	73.148	77.538	73.148	77.538	73.148	77.538	73.148	77.538	73.148	77.538	73.148	77.538	73.148	77.538	73.148	77.538	73.148	77.538	73.148
W93_(AY842862-China	99.692	99.074	99.692	99.074	80.308	76.852	80.308	75.926	77.538	73.148	77.538	73.148	77.538	73.148	77.538	73.148	77.538	73.148	77.385	73.404	77.538	73.148	77.538	73.148	77.538	73.148	77.538	73.148	77.538	73.148	77.538	73.148	77.538	73.148	77.538	73.148	77.538	73.148	77.538	73.148	77.538	73.148	77.538	73.148
H120_(KR605489-Iran)	99.692	99.074	99.692	99.074	80.308	76.852	80.308	75.926	77.538	73.148	77.538	73.148	77.538	73.148	77.538	73.148	77.538	73.148	77.385	73.404	77.538	73.148	77.538	73.148	77.538	73.148	77.538	73.148	77.538	73.148	77.538	73.148	77.538	73.148	77.538	73.148	77.538	73.148	77.538	73.148	77.538	73.148	77.538	73.148
H120_(GU393335-USA)	99.692	99.074	99.692	99.074	80.308	76.852	80.308	75.926	77.538	73.148	77.538	73.148	77.538	73.148	77.538	73.148	77.538	73.148	77.385	73.404	77.538	73.148	77.538	73.148	77.538	73.148	77.538	73.148	77.538	73.148	77.538	73.148	77.538	73.148	77.538	73.148	77.538	73.148	77.538	73.148	77.538	73.148	77.538	73.148
Ma5_(KY626045-Brazil)	99.692	99.074	99.692	99.074	80.308	76.852	80.308	75.926	77.538	73.148	77.538	73.148	77.538	73.148	77.538	73.148	77.538	73.148	77.385	73.404	77.538	73.148	77.538	73.148	77.538	73.148	77.538	73.148	77.538	73.148	77.538	73.148	77.538	73.148	77.538	73.148	77.538	73.148	77.538	73.148	77.538	73.148	77.538	73.148
H120_(KF188436-India)	99.692	99.074	99.692	99.074	80.308	76.852	80.308	75.926	77.538	73.148	77.538	73.148	77.538	73.148	77.538	73.148	77.538	73.148	77.385	73.404	77.538	73.148	77.538	73.148	77.538	73.148	77.538	73.148	77.538	73.148	77.538	73.148	77.538	73.148	77.538	73.148	77.538	73.148	77.538	73.148	77.538	73.148	77.538	73.148
Ma5_serotype_Massachusetts_(AY561713.1-USA)	99.692	99.074	99.692	99.074	80.308	76.852	80.308	75.926	77.538	73.148	77.538	73.148	77.538	73.148	77.538	73.148	77.538	73.148	77.385	73.404	77.538	73.148	77.538	73.148	77.538	73.148	77.538	73.148	77.538	73.148	77.538	73.148	77.538	73.148	77.538	73.148	77.538	73.148	77.538	73.148	77.538	73.148	77.538	73.148
4/91_vaccine_strain_(793B_ (KF377577.1-China)	77.231	72.222	77.231	72.222	80.923	80.556	79.692	79.63	100	100	100	100	100	100	100	100	100	100	100	100	100	100	100	100	100	100	100	100	99.692	100	100	100	100	100	100	100	100	100	100	100	100	100	100	100
4/91_(AF093793-attenuated United Kingdom)	77.231	72.222	77.231	72.222	80.923	80.556	79.692	79.63	100	100	100	100	100	100	100	100	100	100	100	100	100	100	100	100	100	100	100	100	99.692	100	100	100	100	100	100	100	100	100	100	100	100	100	100	100
	* nt = nucleotide
	* aa = amino acid
