# Supplementary material for: Clinical, pathological, and genotypic analysis of infectious bronchitis virus in broiler chickens in the Abu Dhabi Emirate, United Arab Emirates
Source: Front Vet Sci. 2025 Jan 27;11:1474181. doi: 10.3389/fvets.2024.1474181 (PMC11808912; doi:10.3389/fvets.2024.1474181)
Supplement: Supplementary file 2 [file Data_Sheet_1.zip]

Archive with 5 entries (4 files):
- Supplimentary-2/
- Supplimentary-2/IBV_GEL-1.jpg
- Supplimentary-2/IBV_GEL-2.jpg
- Supplimentary-2/IBV_GEL-3.jpg
- Supplimentary-2/IBV_GEL-4.jpg
